# Supplementary material for: Microbial eukaryotes have adapted to hypoxia by horizontal acquisitions of a gene involved in rhodoquinone biosynthesis
Source: eLife. 2018 Apr 26;7:e34292. doi: 10.7554/eLife.34292 (PMC5953543; doi:10.7554/eLife.34292)
Supplement: Table 1—source data 1. — Trees 1-20 represent trees 2-21 from Supplementary file 2; trees 21-120 represent 100 bootstrap trees from the maximum likelihood analysis. Relevant column headers: Obs, observed log-likelihood value; au, topology test p-value; np, bootstrap probability. Details on the column headers can be found at http://stat.sys.i.kyoto-u.ac.jp/prog/consel/quick.html [file elife-34292-table1-data1.txt]

# reading ML.Top.BS.constrain.wsl_te.pv
#   0    1+     2      9     10  |     3      4      5      6      7      8 
# rank item    obs     au     np |     bp     pp     kh     sh    wkh    wsh |
#    1    1   -4.2  0.743  0.057 |  0.053  0.973  0.555  1.000  0.555  1.000 |
#    2    2  219.7  3e-37  2e-14 |      0  4e-96      0      0      0      0 |
#    3    3    7.6  0.622  0.045 |  0.043  0.001  0.350  0.994  0.350  0.990 |
#    4    4   12.8  0.460  0.009 |  0.009  3e-06  0.291  0.991  0.291  0.982 |
#    5    5   23.9  0.294  0.004 |  0.005  4e-11  0.205  0.954  0.205  0.942 |
#    6    6   28.7  0.253  0.011 |  0.010  4e-13  0.181  0.910  0.181  0.878 |
#    7    7   31.1  0.179  0.002 |  0.002  3e-14  0.157  0.906  0.157  0.885 |
#    8    8   70.9  0.002  2e-05 |      0  2e-31  0.017  0.425  0.017  0.259 |
#    9    9  162.3  1e-32  1e-14 |      0  3e-71      0  0.011      0      0 |
#   10   10   26.2  0.206  0.002 |  0.002  4e-12  0.171  0.948  0.171  0.917 |
#   11   11   66.1  0.004  8e-06 |      0  2e-29  0.015  0.483  0.011  0.260 |
#   12   12  132.7  0.034  3e-05 |      0  2e-58      0  0.035      0  3e-04 |
#   13   13  141.3  0.018  9e-06 |      0  4e-62      0  0.016      0  8e-05 |
#   14   14   72.0  1e-60  1e-18 |      0  5e-32  0.006  0.400  0.006  0.114 |
#   15   15  218.3  2e-41  1e-15 |      0  1e-95      0  1e-04      0      0 |
#   16   16   32.8  0.227  0.003 |  0.002  5e-15  0.061  0.898  0.061  0.631 |
#   17   17  423.6  5e-34  4e-14 |      0 1e-184      0      0      0      0 |
#   18   18  457.0  8e-43  2e-16 |      0 3e-199      0      0      0      0 |
#   19   19  164.6  3e-31  2e-14 |      0  3e-72  9e-05  0.006      0  0.001 |
#   20   20  105.0  4e-05  3e-06 |      0  3e-46  3e-04  0.139  3e-04  0.007 |
#   21   21   17.2  0.349  0.020 |  0.021  3e-08  0.294  0.938  0.247  0.902 |
#   22   22   29.0  0.327  0.006 |  0.006  3e-13  0.200  0.892  0.200  0.916 |
#   23   23    9.1  0.635  0.011 |  0.010  1e-04  0.393  0.992  0.393  0.995 |
#   24   24    4.2  0.704  0.015 |  0.013  0.015  0.445  0.998  0.445  0.999 |
#   25   25   22.1  0.109  0.002 |  0.001  2e-10  0.200  0.935  0.073  0.635 |
#   26   26   13.8  0.409  0.012 |  0.011  1e-06  0.335  0.971  0.335  0.975 |
#   27   27   31.1  0.236  0.005 |  0.005  3e-14  0.160  0.883  0.160  0.844 |
#   28   28   19.4  0.367  0.018 |  0.016  4e-09  0.250  0.925  0.250  0.914 |
#   29   29   36.8  0.288  0.010 |  0.009  1e-16  0.188  0.775  0.188  0.823 |
#   30   30   22.6  0.337  0.005 |  0.005  1e-10  0.235  0.939  0.235  0.940 |
#   31   31   19.8  0.433  0.013 |  0.010  2e-09  0.268  0.942  0.268  0.950 |
#   32   32   21.1  0.289  0.003 |  0.003  7e-10  0.235  0.947  0.235  0.936 |
#   33   33   24.4  0.250  0.009 |  0.009  2e-11  0.230  0.909  0.230  0.902 |
#   34   34   19.8  0.438  0.010 |  0.011  2e-09  0.254  0.938  0.254  0.945 |
#   35   35   16.7  0.275  0.002 |  0.001  5e-08  0.270  0.982  0.144  0.907 |
#   36   36   20.2  0.400  0.012 |  0.010  2e-09  0.255  0.935  0.255  0.938 |
#   37   37   28.2  0.217  0.004 |  0.004  6e-13  0.180  0.896  0.180  0.871 |
#   38   38    5.8  0.670  0.018 |  0.017  0.003  0.419  0.994  0.419  0.995 |
#   39   39   55.7  0.039  0.001 |  0.001  6e-25  0.068  0.597  0.048  0.451 |
#   40   40   19.8  0.137  0.001 |  3e-04  2e-09  0.254  0.945  0.163  0.897 |
#   41   41   22.2  0.344  0.004 |  0.004  2e-10  0.243  0.941  0.243  0.944 |
#   42   42    6.9  0.667  0.007 |  0.009  0.001  0.407  0.997  0.407  0.998 |
#   43   43   30.6  0.183  0.002 |  0.002  5e-14  0.200  0.889  0.200  0.913 |
#   44   44   13.2  0.417  0.009 |  0.009  2e-06  0.339  0.983  0.339  0.985 |
#   45   45   19.4  0.367  0.002 |  0.002  4e-09  0.247  0.967  0.227  0.959 |
#   46   46   14.6  0.453  0.018 |  0.017  4e-07  0.316  0.959  0.316  0.955 |
#   47   47   21.2  0.422  0.009 |  0.008  6e-10  0.250  0.942  0.250  0.942 |
#   48   48    9.6  0.514  0.014 |  0.013  7e-05  0.376  0.988  0.376  0.989 |
#   49   49   13.5  0.473  0.016 |  0.013  1e-06  0.330  0.980  0.330  0.982 |
#   50   50   36.1  0.229  0.006 |  0.006  2e-16  0.175  0.804  0.163  0.797 |
#   51   51    7.1  0.597  0.015 |  0.013  0.001  0.416  0.997  0.416  0.997 |
#   52   52   30.7  0.273  0.009 |  0.009  4e-14  0.203  0.842  0.203  0.862 |
#   53   53   19.0  0.468  0.009 |  0.007  6e-09  0.259  0.968  0.259  0.961 |
#   54   54   16.1  0.422  0.022 |  0.022  1e-07  0.323  0.955  0.323  0.955 |
#   55   55   15.0  0.526  0.024 |  0.024  3e-07  0.319  0.961  0.319  0.959 |
#   56   56   31.6  0.195  0.005 |  0.003  2e-14  0.177  0.859  0.147  0.799 |
#   57   57   18.1  0.431  0.014 |  0.014  1e-08  0.260  0.935  0.260  0.939 |
#   58   58   39.7  0.178  0.011 |  0.010  5e-18  0.172  0.745  0.172  0.766 |
#   59   59   22.3  0.223  0.007 |  0.008  2e-10  0.200  0.932  0.200  0.891 |
#   60   60    5.3  0.675  0.030 |  0.023  0.005  0.426  0.994  0.426  0.994 |
#   61   61   25.8  0.335  0.013 |  0.012  6e-12  0.189  0.912  0.189  0.866 |
#   62   62   16.9  0.374  0.003 |  0.003  4e-08  0.282  0.978  0.282  0.979 |
#   63   63   32.8  0.233  0.007 |  0.007  6e-15  0.189  0.825  0.189  0.842 |
#   64   64    8.4  0.596  0.006 |  0.006  2e-04  0.377  0.996  0.377  0.996 |
#   65   65   21.5  0.438  0.009 |  0.008  4e-10  0.256  0.947  0.256  0.951 |
#   66   66   22.0  0.326  0.005 |  0.004  3e-10  0.231  0.938  0.231  0.931 |
#   67   67   27.9  0.413  0.003 |  0.003  7e-13  0.222  0.909  0.222  0.948 |
#   68   68   16.0  0.450  0.011 |  0.009  1e-07  0.295  0.969  0.295  0.969 |
#   69   69   21.8  0.308  0.006 |  0.007  3e-10  0.238  0.945  0.238  0.939 |
#   70   70   18.2  0.330  0.007 |  0.008  1e-08  0.277  0.955  0.277  0.957 |
#   71   71   10.1  0.552  0.018 |  0.018  4e-05  0.381  0.981  0.298  0.972 |
#   72   72   27.1  0.199  0.002 |  0.001  2e-12  0.174  0.925  0.174  0.909 |
#   73   73   11.3  0.478  0.030 |  0.031  1e-05  0.344  0.972  0.344  0.967 |
#   74   74   17.3  0.292  0.006 |  0.005  3e-08  0.291  0.952  0.145  0.842 |
#   75   75   15.7  0.364  0.007 |  0.006  1e-07  0.293  0.967  0.293  0.964 |
#   76   76   27.7  0.366  0.018 |  0.019  9e-13  0.234  0.872  0.234  0.891 |
#   77   77   21.0  0.399  0.007 |  0.006  7e-10  0.250  0.941  0.250  0.947 |
#   78   78   14.4  0.325  0.009 |  0.008  5e-07  0.309  0.964  0.229  0.927 |
#   79   79   13.6  0.528  0.020 |  0.021  1e-06  0.333  0.970  0.333  0.970 |
#   80   80   22.7  0.245  0.004 |  0.003  1e-10  0.253  0.942  0.196  0.924 |
#   81   81   12.8  0.549  0.037 |  0.036  3e-06  0.313  0.972  0.313  0.971 |
#   82   82   14.1  0.458  0.014 |  0.014  7e-07  0.327  0.977  0.327  0.977 |
#   83   83   28.4  0.298  0.002 |  0.001  5e-13  0.219  0.906  0.219  0.949 |
#   84   84   20.9  0.257  0.006 |  0.005  8e-10  0.245  0.943  0.245  0.941 |
#   85   85   16.7  0.514  0.010 |  0.010  5e-08  0.297  0.974  0.297  0.980 |
#   86   86   14.8  0.418  0.014 |  0.013  4e-07  0.313  0.966  0.313  0.965 |
#   87   87   23.9  0.284  0.009 |  0.008  4e-11  0.184  0.929  0.184  0.878 |
#   88   88   29.2  0.272  0.003 |  0.003  2e-13  0.142  0.905  0.142  0.847 |
#   89   89   27.4  0.186  0.001 |  0.001  1e-12  0.211  0.916  0.128  0.842 |
#   90   90   23.2  0.233  0.005 |  0.005  9e-11  0.238  0.940  0.238  0.941 |
#   91   91   28.4  0.363  0.009 |  0.009  4e-13  0.223  0.892  0.223  0.907 |
#   92   92   30.5  0.250  0.008 |  0.007  5e-14  0.156  0.865  0.156  0.809 |
#   93   93   15.7  0.373  0.005 |  0.004  2e-07  0.297  0.976  0.281  0.975 |
#   94   94   22.8  0.388  0.015 |  0.015  1e-10  0.256  0.924  0.256  0.936 |
#   95   95   14.9  0.460  0.017 |  0.018  3e-07  0.286  0.976  0.286  0.963 |
#   96   96   10.0  0.423  0.008 |  0.007  4e-05  0.368  0.986  0.297  0.982 |
#   97   97   17.7  0.410  0.009 |  0.008  2e-08  0.267  0.969  0.267  0.962 |
#   98   98   26.7  0.218  0.006 |  0.006  3e-12  0.183  0.920  0.183  0.890 |
#   99   99   62.6  0.056  0.001 |  0.001  6e-28  0.065  0.520  0.065  0.488 |
#  100  100   15.0  0.521  0.015 |  0.016  3e-07  0.303  0.969  0.303  0.972 |
#  101  101   28.8  0.238  0.006 |  0.004  3e-13  0.201  0.893  0.201  0.894 |
#  102  102   23.6  0.268  0.007 |  0.007  6e-11  0.234  0.935  0.226  0.922 |
#  103  103   22.2  0.233  0.003 |  0.004  2e-10  0.232  0.958  0.165  0.904 |
#  104  104   12.8  0.549  0.037 |  0.036  3e-06  0.313  0.972  0.313  0.971 |
#  105  105   10.0  0.581  0.010 |  0.009  5e-05  0.374  0.994  0.374  0.995 |
#  106  106    7.5  0.652  0.011 |  0.010  0.001  0.403  0.997  0.403  0.998 |
#  107  107   15.5  0.367  0.003 |  0.002  2e-07  0.312  0.982  0.285  0.983 |
#  108  108   23.0  0.308  0.003 |  0.004  1e-10  0.242  0.946  0.213  0.930 |
#  109  109   18.9  0.329  0.009 |  0.008  6e-09  0.295  0.942  0.206  0.906 |
#  110  110   15.5  0.382  0.005 |  0.004  2e-07  0.308  0.973  0.206  0.939 |
#  111  111   10.5  0.638  0.011 |  0.008  3e-05  0.345  0.993  0.345  0.995 |
#  112  112   20.2  0.253  0.003 |  0.003  2e-09  0.255  0.951  0.142  0.859 |
#  113  113   10.5  0.561  0.012 |  0.010  3e-05  0.356  0.986  0.356  0.987 |
#  114  114    6.9  0.566  0.021 |  0.022  0.001  0.400  0.994  0.400  0.993 |
#  115  115   19.3  0.438  0.005 |  0.003  4e-09  0.276  0.965  0.276  0.973 |
#  116  116   19.2  0.344  0.006 |  0.007  4e-09  0.255  0.967  0.255  0.958 |
#  117  117   40.5  0.159  0.006 |  0.005  3e-18  0.136  0.759  0.136  0.730 |
#  118  118   33.8  0.220  0.008 |  0.009  2e-15  0.186  0.836  0.186  0.854 |
#  119  119   53.3  0.160  0.004 |  0.005  7e-24  0.105  0.616  0.105  0.624 |
#  120  120   24.7  0.108  0.001 |  0.002  2e-11  0.206  0.918  0.059  0.596 |
