# Supplementary material for: Microbial eukaryotes have adapted to hypoxia by horizontal acquisitions of a gene involved in rhodoquinone biosynthesis
Source: eLife. 2018 Apr 26;7:e34292. doi: 10.7554/eLife.34292 (PMC5953543; doi:10.7554/eLife.34292)
Supplement: Table 1—source data 2. — Trees 1-6 represent trees1-6 from Supplementary file 3; trees 7-106 represent 100 bootstrap trees from the maximum likelihood analysis. Relevant column headers: Obs, observed log-likelihood value; au, topology test p-value; np, bootstrap probability. Details on the column headers can be found at http://stat.sys.i.kyoto-u.ac.jp/prog/consel/quick.html [file elife-34292-table1-data2.txt]

# reading ML.Tops.BS.groupA.tre.wsl_te.pv
#   0    1+     2      9     10  |     3      4      5      6      7      8 
# rank item    obs     au     np |     bp     pp     kh     sh    wkh    wsh |
#    1    1   -1.1  0.892  0.008 |  0.008  0.520  0.535  1.000  0.535  1.000 |
#    2    2   30.2  0.225  0.004 |  0.004  4e-14  0.131  0.750  0.115  0.700 |
#    3    3   23.3  0.315  0.032 |  0.032  4e-11  0.230  0.791  0.212  0.767 |
#    4    4   36.7  0.220  0.022 |  0.021  6e-17  0.160  0.598  0.160  0.650 |
#    5    5  159.1  3e-59  2e-19 |      0  4e-70  1e-04  0.002      0  1e-04 |
#    6    6   36.7  0.226  0.010 |  0.009  6e-17  0.143  0.607  0.146  0.694 |
#    7    7    7.4  0.735  0.007 |  0.003  3e-04  0.360  0.991  0.316  0.996 |
#    8    8   28.6  0.269  0.011 |  0.010  2e-13  0.178  0.773  0.167  0.810 |
#    9    9    5.3  0.581  0.022 |  0.020  0.002  0.363  0.988  0.363  0.987 |
#   10   10    8.2  0.413  0.007 |  0.007  1e-04  0.274  0.982  0.247  0.956 |
#   11   11   29.5  0.235  0.007 |  0.005  8e-14  0.157  0.732  0.136  0.725 |
#   12   12    1.1  0.753  0.024 |  0.021  0.168  0.465  0.998  0.465  0.999 |
#   13   13    8.4  0.581  0.014 |  0.012  1e-04  0.343  0.965  0.338  0.985 |
#   14   14    8.5  0.464  0.020 |  0.021  1e-04  0.339  0.964  0.339  0.969 |
#   15   15    4.6  0.623  0.019 |  0.017  0.005  0.385  0.993  0.385  0.993 |
#   16   16    2.2  0.658  0.026 |  0.024  0.057  0.443  0.997  0.443  0.996 |
#   17   17   14.2  0.295  0.007 |  0.006  4e-07  0.154  0.940  0.154  0.836 |
#   18   18   14.9  0.417  0.018 |  0.015  2e-07  0.297  0.933  0.293  0.954 |
#   19   19   66.0  0.045  0.001 |  0.001  1e-29  0.040  0.245  0.034  0.274 |
#   20   20    2.2  0.677  0.010 |  0.010  0.056  0.351  1.000  0.351  0.996 |
#   21   21    5.5  0.571  0.028 |  0.026  0.002  0.376  0.987  0.376  0.982 |
#   22   22   18.9  0.255  0.010 |  0.012  3e-09  0.247  0.884  0.205  0.858 |
#   23   23    2.5  0.679  0.012 |  0.012  0.045  0.419  0.998  0.419  0.998 |
#   24   24   24.9  0.170  0.002 |  0.003  8e-12  0.061  0.793  0.061  0.518 |
#   25   25    9.3  0.450  0.022 |  0.022  5e-05  0.286  0.956  0.286  0.941 |
#   26   26   10.5  0.408  0.016 |  0.017  1e-05  0.194  0.952  0.194  0.883 |
#   27   27   32.7  0.117  0.001 |  3e-04  3e-15  0.157  0.692  0.043  0.423 |
#   28   28    3.0  0.634  0.043 |  0.043  0.027  0.396  0.991  0.396  0.985 |
#   29   29   14.9  0.275  0.006 |  0.005  2e-07  0.258  0.898  0.141  0.791 |
#   30   30   22.0  0.116  0.003 |  0.003  1e-10  0.072  0.809  0.072  0.520 |
#   31   31   18.5  0.276  0.002 |  0.002  5e-09  0.247  0.910  0.226  0.936 |
#   32   32    7.0  0.487  0.006 |  0.008  5e-04  0.184  0.992  0.184  0.942 |
#   33   33   30.0  0.200  0.006 |  0.007  5e-14  0.154  0.753  0.154  0.797 |
#   34   34   22.5  0.214  0.006 |  0.005  8e-11  0.123  0.830  0.123  0.728 |
#   35   35   11.6  0.376  0.013 |  0.011  5e-06  0.247  0.941  0.247  0.912 |
#   36   36   10.3  0.586  0.010 |  0.006  2e-05  0.323  0.977  0.275  0.974 |
#   37   37    7.6  0.382  0.002 |  0.003  3e-04  0.209  0.995  0.209  0.972 |
#   38   38    6.7  0.539  0.009 |  0.007  0.001  0.319  0.988  0.313  0.979 |
#   39   39   30.8  0.211  0.011 |  0.009  2e-14  0.186  0.700  0.168  0.734 |
#   40   40   18.4  0.449  0.008 |  0.008  5e-09  0.206  0.935  0.206  0.916 |
#   41   41   22.1  0.254  0.004 |  0.004  1e-10  0.115  0.837  0.115  0.714 |
#   42   42   28.1  0.272  0.006 |  0.007  3e-13  0.170  0.793  0.170  0.827 |
#   43   43   12.7  0.317  0.005 |  0.005  2e-06  0.208  0.952  0.208  0.914 |
#   44   44   14.4  0.512  0.024 |  0.022  3e-07  0.297  0.935  0.297  0.947 |
#   45   45   21.4  0.245  0.009 |  0.008  3e-10  0.127  0.837  0.127  0.716 |
#   46   46   13.3  0.312  0.004 |  0.004  9e-07  0.281  0.957  0.195  0.911 |
#   47   47   17.3  0.318  0.009 |  0.008  2e-08  0.246  0.923  0.195  0.889 |
#   48   48   30.3  0.229  0.011 |  0.009  4e-14  0.159  0.719  0.153  0.716 |
#   49   49   14.4  0.512  0.024 |  0.022  3e-07  0.297  0.935  0.297  0.947 |
#   50   50   66.6  0.025  0.001 |  0.001  6e-30  0.038  0.235  0.038  0.295 |
#   51   51   19.1  0.308  0.010 |  0.010  3e-09  0.237  0.895  0.237  0.901 |
#   52   52    7.9  0.433  0.010 |  0.011  2e-04  0.305  0.980  0.256  0.947 |
#   53   53   16.1  0.389  0.012 |  0.011  5e-08  0.300  0.921  0.276  0.951 |
#   54   54    6.3  0.587  0.028 |  0.026  0.001  0.370  0.985  0.370  0.983 |
#   55   55    2.3  0.587  0.017 |  0.019  0.050  0.438  0.997  0.335  0.986 |
#   56   56   26.6  0.266  0.010 |  0.009  1e-12  0.196  0.797  0.191  0.840 |
#   57   57   11.7  0.352  0.006 |  0.005  4e-06  0.142  0.961  0.142  0.829 |
#   58   58   32.4  0.150  0.003 |  0.003  4e-15  0.156  0.713  0.134  0.748 |
#   59   59    4.5  0.637  0.027 |  0.026  0.006  0.379  0.992  0.379  0.989 |
#   60   60   46.6  0.011  4e-04 |  3e-04  3e-21  0.078  0.472  0.028  0.268 |
#   61   61    9.6  0.466  0.023 |  0.023  3e-05  0.254  0.960  0.254  0.923 |
#   62   62    9.4  0.479  0.011 |  0.010  4e-05  0.281  0.986  0.281  0.976 |
#   63   63    6.4  0.526  0.025 |  0.024  0.001  0.363  0.984  0.363  0.978 |
#   64   64    3.0  0.634  0.043 |  0.043  0.027  0.396  0.991  0.396  0.985 |
#   65   65   16.4  0.412  0.012 |  0.007  4e-08  0.276  0.929  0.263  0.952 |
#   66   66   12.4  0.291  0.003 |  0.003  2e-06  0.132  0.965  0.132  0.842 |
#   67   67   10.0  0.440  0.026 |  0.026  2e-05  0.274  0.948  0.274  0.918 |
#   68   68   29.1  0.147  0.003 |  0.003  1e-13  0.090  0.747  0.090  0.603 |
#   69   69   18.6  0.352  0.011 |  0.010  4e-09  0.214  0.911  0.214  0.894 |
#   70   70   23.5  0.308  0.010 |  0.009  3e-11  0.231  0.828  0.212  0.904 |
#   71   71   17.5  0.404  0.011 |  0.012  1e-08  0.287  0.909  0.261  0.929 |
#   72   72   12.0  0.303  0.004 |  0.003  3e-06  0.246  0.964  0.113  0.771 |
#   73   73   10.0  0.440  0.026 |  0.026  2e-05  0.274  0.948  0.274  0.918 |
#   74   74   21.4  0.245  0.009 |  0.008  3e-10  0.127  0.837  0.127  0.716 |
#   75   75   14.3  0.276  0.007 |  0.007  3e-07  0.259  0.908  0.197  0.876 |
#   76   76   11.7  0.371  0.009 |  0.007  5e-06  0.199  0.965  0.199  0.906 |
#   77   77    6.4  0.594  0.014 |  0.014  0.001  0.371  0.989  0.283  0.971 |
#   78   78    3.6  0.597  0.015 |  0.015  0.014  0.405  0.994  0.356  0.988 |
#   79   79   23.5  0.232  0.005 |  0.004  3e-11  0.123  0.851  0.123  0.724 |
#   80   80   29.2  0.132  0.006 |  0.005  1e-13  0.106  0.737  0.083  0.551 |
#   81   81   13.7  0.281  0.003 |  0.002  6e-07  0.270  0.952  0.127  0.801 |
#   82   82   22.9  0.166  0.004 |  0.003  6e-11  0.121  0.825  0.121  0.719 |
#   83   83    9.3  0.388  0.004 |  0.004  5e-05  0.301  0.980  0.301  0.983 |
#   84   84   31.1  0.262  0.011 |  0.009  2e-14  0.172  0.725  0.151  0.769 |
#   85   85    8.6  0.590  0.020 |  0.020  9e-05  0.355  0.982  0.355  0.982 |
#   86   86    7.8  0.506  0.006 |  0.006  2e-04  0.362  0.988  0.314  0.992 |
#   87   87    4.5  0.637  0.027 |  0.026  0.006  0.379  0.992  0.379  0.989 |
#   88   88   19.4  0.370  0.006 |  0.006  2e-09  0.188  0.922  0.188  0.895 |
#   89   89   15.4  0.240  0.006 |  0.005  1e-07  0.137  0.930  0.137  0.797 |
#   90   90   13.5  0.153  0.001 |  0.001  7e-07  0.272  0.958  0.140  0.844 |
#   91   91    6.8  0.526  0.006 |  0.005  0.001  0.258  0.995  0.258  0.980 |
#   92   92    5.7  0.568  0.023 |  0.022  0.002  0.335  0.988  0.335  0.980 |
#   93   93   29.8  0.259  0.009 |  0.007  6e-14  0.154  0.758  0.154  0.792 |
#   94   94   27.1  0.104  0.001 |  0.002  9e-13  0.056  0.760  0.056  0.497 |
#   95   95   13.4  0.504  0.027 |  0.024  8e-07  0.319  0.938  0.315  0.958 |
#   96   96    5.6  0.556  0.013 |  0.015  0.002  0.328  0.994  0.328  0.988 |
#   97   97   14.6  0.257  0.002 |  0.002  2e-07  0.065  0.944  0.065  0.632 |
#   98   98    6.6  0.498  0.010 |  0.009  0.001  0.273  0.992  0.273  0.974 |
#   99   99    8.2  0.542  0.012 |  0.010  1e-04  0.333  0.974  0.333  0.979 |
#  100  100   17.7  0.351  0.007 |  0.008  1e-08  0.143  0.909  0.143  0.801 |
#  101  101    4.6  0.605  0.003 |  0.002  0.005  0.310  0.998  0.310  0.995 |
#  102  102   27.7  0.093  0.002 |  0.003  5e-13  0.049  0.772  0.049  0.433 |
#  103  103   29.8  0.259  0.009 |  0.007  6e-14  0.154  0.758  0.154  0.792 |
#  104  104   13.7  0.269  0.004 |  0.004  6e-07  0.172  0.944  0.172  0.873 |
#  105  105   40.0  0.092  0.003 |  0.004  2e-18  0.072  0.572  0.072  0.488 |
#  106  106   14.9  0.265  0.004 |  0.005  2e-07  0.254  0.900  0.133  0.780 |
