# Supplementary material for: Microbial eukaryotes have adapted to hypoxia by horizontal acquisitions of a gene involved in rhodoquinone biosynthesis
Source: eLife. 2018 Apr 26;7:e34292. doi: 10.7554/eLife.34292 (PMC5953543; doi:10.7554/eLife.34292)
Supplement: Table 1—source data 3. — Trees 1-5 represent trees 1-5 from Supplementary file 4; trees 6-105 represent 100 bootstrap trees from the maximum likelihood analysis. Relevant column headers: Obs, observed log-likelihood value; au, topology test p-value; np, bootstrap probability. Details on the column headers can be found at http://stat.sys.i.kyoto-u.ac.jp/prog/consel/quick.html [file elife-34292-table1-data3.txt]

# reading ML.Tops.BS
#! Terminated: wrong file type.
